# Supplementary material for: Cranial MRI beyond the Neonatal Period and Neurodevelopmental Outcomes in Neonatal Encephalopathy Due to Perinatal Asphyxia: A Systematic Review
Source: J Clin Med. 2023 Dec 6;12(24):7526. doi: 10.3390/jcm12247526 (PMC10743759; doi:10.3390/jcm12247526)
Supplement: Supplementary file 1 [file jcm-12-07526-s001.zip]

Archive with 1 entries (1 files):
- jcm-2734246-supplementary.pdf
